# Supplementary material for: Exploring Early Stages of the Chemical Unfolding of Proteins at the Proteome Scale
Source: PLoS Comput Biol. 2013 Dec 12;9(12):e1003393. doi: 10.1371/journal.pcbi.1003393 (PMC3861036; doi:10.1371/journal.pcbi.1003393)
Supplement: Dataset S1 — List of the structures selected to represent the 30 most populated folds according to SCOP, CATH, Dali and Dagget's databases [20] . When available, we included the denaturation midpoint, as measurement of protein intrinsic stability. (XLS) [file pcbi.1003393.s001.xls]

## Sheet: TAULA S1
PDB CODE	Fig 3 symbol	Denaturation Midpoint **	Reference	LIGANDS	CATH CODE		CATH FOLD	cath spectra	HOMOLOGOUS SUPERFAMILY	SEGMENT NUMBER	SEGMENT LENGTH	PDB START	PDB STOP			SCOP CODE	SCOP DOMAIN	SCOP FOLD	scop spectra	cath spectra	daggett fold		SCOP REGION		DALI FOLD	REPRESENTATIVE
1AGI	a	Tm = 63° C * human (33% to BosTaurus)	Biochemistry, 2007, 46 (42):11810–11818		1AGI00	ALPHA-BETA	3.10.130.10		P-30 Protein	1	125	1	125	34	1AGI	d.5.1.1	d1agi__	RNase A-like				Alpha and beta proteins (a/b)		1AGI	2624.1.1.1.1.1	1gio_1	1agi/1-125
1BFG	k	Tm = 64° C	Pharm Biotechnol. 1996;9:141-80.		1BFG00	MAINLY-BETA	2.80.10.50	2.80.10	GROWTH FACTOR	1	126	19	144	3	1BFG	b.42.1.1	d1bfg__	beta-Trefoil	b.42	2.80.10	trefoil	All beta proteins		1BFG	1745.1.5.4.1.1	1bla_1
1BJ7	l				1BJ700	MAINLY-BETA	2.40.128.20	2.40.128	ALLERGEN	1	150	7	156	5	1BJ7	b.60.1.1	d1bj7__	Lipocalins	b.60	2.40.128	lipocalin	All beta proteins		1BJ7	1567.1.1.1.6.1	1bj7_1	1bj7/1-150
1BSN	t				1BSNA1	MAINLY-BETA	2.60.15.10		ATP Synthase; domain 1	1	88	2	89	35	1BSN	a.2.10.1	d1bsna1	Long alpha-hairpin				All alpha proteins	region a:87-138	1BSN	2054.1.1.2.1.1	1bsnA_1	1bsnA/1-138
					1BSNA2	MAINLY-ALPHA	1.20.5.440		HYDROLASE	1	47	90	136			b.93.1.1	d1bsna2	Epsilon subunit of F1F0-ATP synthase N-terminal domain				All beta proteins	region a:1-86
1CHN	b	Tm = 56° C	Biochemistry, 1993, 32 (47):12906-21	MG	1CHN00	ALPHA-BETA	3.40.50.2300	3.40.50	SIGNAL TRANSDUCTION PROTEIN	1	126	4	129	7	1CHN	c.23.1.1	d1chn__	Flavodoxin-like	c.2,c.17,c.23,c.32,c.33,c.37,c.41,c.44,c.62,c.65,c.66,c.69,c.78	3.40.50	Rossman fold	Alpha and beta proteins (a/b)		1CHN	5.1.1.1.1.1	1e6kA_1	1chn/1-130
1CQY	m	Tm = 60° C * Bacillus circulans (33% to B. Cereus)	Protein Eng Des Sel. 2010 Jul;23(7):519-28		1CQYA0	MAINLY-BETA	2.60.40.10	2.60.40, 2.60.97, 2.70.50, 6.1.250, 6.1.251	Immunoglobulins	1	99	418	516	8	1CQY	b.3.1.1	d1cqya_	Prealbumin-like	b.1,b.2,b.3,b,5.b.7	2.60.40, 2.60.97, 2.70.50, 6.1.250, 6.1.251	Immunoglobulin-like	All beta proteins		1CQY	1838.1.1.1.1.1	1cqyA_1	1cqyA/1-99
1CSP	n	Tm = 60° C	Proteins.1998, 30 (4):401-6.		1CSP00	MAINLY-BETA	2.40.50.140	2.40.50	Nucleic acid-binding proteins	1	67	1	67	9	1CSP	b.40.4.5	d1csp__	OB-fold	b.40	2.40.50	OB-fold	All beta proteins		1CSP	1398.1.3.1.1.1	1nmg_1	1csp/1-67
1CZT	o	Tm= 65.5° C	Clin Chem. 2005 51 (8):1533-5.		1CZTA0	MAINLY-BETA	2.60.120.260	2.60.120	Galactose-binding domain-like	1	160	0	159	10	1CZT	b.18.1.2	d1czta_	Galactose-binding domain-like	b.10,b.13,b.18,b.19,b.22,b.23,b.29	2.60.120	JELLY ROLL	All beta proteins		1CZT	1913.1.1.1.2.1	1czsA_1	1cztA/1-160
1EMR	u				1EMRA0	MAINLY-ALPHA	1.20.1250.10	1.20.120	GENE REGULATION	1	159	23	181	11	1EMR	a.26.1.1	d1emra_	4-helical cytokines	a.24,a.25,a.26,a.63	1.20.120	Four-helix bundle	All alpha proteins		1EMR	522.1.1.1.1.1	1pvhD_1	1emrA/1-169
1FAS	b				1FAS00	MAINLY-BETA	2.10.60.10	2.10.60	CD59	1	61	1	61	12	1FAS	g.7.1.1	d1fas__	Snake toxin-like	g.7	2.10.60	Snake toxin-like	Small proteins		1FAS	2235.1.1.1.1.1	1fsc_1	1fas/1-61
1FVQ	c				1FVQA0	ALPHA-BETA	3.30.70.100	3.30.70, 3.40.462	HYDROLASE	1	72	1	72	13	1FVQ	d.58.17.1	d1fvqa_	Ferredoxin-like	d.41,d.51,d.58,d.89,d.94	3.30.70, 3.40.462	alpha-beta plait	Alpha and beta proteins (a/b)		1FVQ	1144.1.1.4.1.1	1fvsA_1	1fvqA/1-72
1GND	d				1GND01	MAINLY-ALPHA	1.10.405.10		Guanine Nucleotide Dissociation Inhibitor, domain 1	1	105	119	223	14	1GND	c.3.1.3	d1gnd_1	FAD/NAD(P)-binding domain	c.3	3.50.50	FAD/NAD(P)-binding domain	Alpha and beta proteins (a/b)	region 1-291,389-430	1GND	184.1.1.1.1.2	1d5tA_1	1gnd/121-218
					1GND02	ALPHA-BETA	3.30.519.10		Guanine Nucleotide Dissociation Inhibitor, domain 2	1	103	290	392			d.16.1.6	d1gnd_2	FAD-linked reductases, C-terminal domain				Alpha and beta proteins (a/b)	region 292-388		182.4.1.3.1.2	1d5tA_2	1gnd/3-120
										2	14	105	118													1d5tA_2	1gnd/219-432
										3	35	42	76
					1GND03	ALPHA-BETA	3.30.25.10		Guanine Nucleotide Dissociation Inhibitor, domain 3	1	28	77	104
										2	7	224	230
					1GND04	ALPHA-BETA	3.50.50.60	3.50.50	HYDROLASE INHIBITOR	1	41	1	41
										2	59	231	289
										3	38	393	430
1I6F	c				1I6FA0	ALPHA-BETA	3.30.30.10	3.30.30	TOXIN	1	60	1	60	15	1I6F	g.3.7.1	d1i6fa_	Knottins (small inhibitors, toxins, lectins)	g.3	3.30.30	knottins	Small proteins		1I6F	2363.1.1.4.1.1	1i6fA_1	1i6fA/1-60
1IL6	v	Cm = 5.5 M urea	Eur J Biochem. 1995, 227(1-2):573-81.		1IL600	MAINLY-ALPHA	1.20.1250.10	1.20.120	CYTOKINE	1	166	20	185	16	1IL6	a.26.1.1	d1il6__	4-helical cytokines	a.24,a.25,a.26,a.63	1.20.120	Four-helix bundle	All alpha proteins		1IL6	522.1.1.5.1.1	1il6_1	1il6/1-166
1J5D	p	Tm = 69° C	Biochemistry, 2006, 45 (15) :4900–06	CU	1J5DA0	MAINLY-BETA	2.60.40.420	2.60.40	Cupredoxins - blue copper proteins	1	98	1	98	17	1J5D	b.6.1.1	d1j5da_	Cupredoxin-like	b.6	2.60.40	More IG-like	All beta proteins		1J5D	1874.1.3.3.3.1	1jxdA_1	1j5dA/1-98
1JLI	w				1JLI00	MAINLY-ALPHA	1.20.1250.10	1.20.120	CYTOKINE	1	112	14	125	18	1JLI	a.26.1.2	d1jli__	4-helical cytokines	a.24,a.25,a.26,a.63	1.20.120	Four-helix bundle	All alpha proteins		1JLI	522.1.8.1.1.1	1jli_1	1jli/1-112
1K40	x	Tm = 72° C	Biochemistry. 2012 51(11):2213-23.		NOT CLASS			1.20.120						19	1K40	a.24.14.1	d1k40a_	Four-helical up-and-down bundle	a.24,a.25,a.26,a.63	1.20.120	Four-helix bundle	All alpha proteins		1K40	488.5.4.1.1.1	1k04A_1	1k40A/1-142
1KTE	e	Tm = 55° C * E.Coli (33% to Sus Scrofa)	Biochemistry, 1991, 30 (22):5475-84		1KTE00	ALPHA-BETA	3.40.30.10	3.40.30	Thioredoxin-like	1	105	1	105	20	1KTE	c.47.1.1	d1kte__	Thioredoxin fold	c.47	3.40.30	Thioredoxin-like	Alpha and beta proteins (a/b)		1KTE	857.2.3.3.1.1	1kte_1	1kte/1-105
1KXA	q				1KXA01	MAINLY-BETA	2.40.10.10		Trypsin-like serine proteases	1	65	114	178	21	1KXA	b.47.1.3	d1kxa__	Trypsin-like serine proteases	b.47	2.40.10	Trypsin-like serine proteases	All beta proteins		1KXA	1517.1.2.1.1.1	1svpA_1	1kxa/1-72
					1KXA02	MAINLY-BETA	2.40.10.10	2.40.10	Trypsin-like serine proteases	1	86	179	264												1516.2.1.1.1.1	1svpA_2	1kxa/73-160
1LIT	f				1LIT00	ALPHA-BETA	3.10.100.10	3.10.40, 3.10.100, 3.90.6	Mannose-Binding Protein A, subunit A	1	131	14	144	22	1LIT	d.169.1.1	d1lit__	C-type lectin-like	d.169	3.10.40, 3.10.100, 3.90.6	C-type lectin-like	Alpha and beta proteins (a/b)		1LIT	1974.1.1.1.1.1	1qddA_1	1lit/1-144
1LKI	y				1LKI00	MAINLY-ALPHA	1.20.1250.10	1.20.120	CYTOKINE	1	172	9	180	23	1LKI	a.26.1.1	d1lki__	4-helical cytokines	a.24,a.25,a.26,a.63	1.20.120	Four-helix bundle	All alpha proteins		1LKI	522.1.3.2.1.1	1a7m_1	1lki/1-180
1NSO	r	Cm = 3.4 M urea	J Mol Biol. 2003 31;333(4):771-80.		1NSOA0	MAINLY-BETA	2.40.70.10	2.40.70	Acid Proteases	1	107	1	107	24	1NSO	b.50.1.1	d1nsoa_	Acid proteases	b.50	2.40.70	Acid proteases	All beta proteins		1NSO	2607.2.1.1.1.1	1nsoA_1	1nsoA/1-107
1OOI	z	Tm= 50° C	J Mol Biol. 2008 376(5):1360-76		1OOIX0	MAINLY-ALPHA	1.10.238.20	1.10.238	TRANSPORT PROTEIN	1	124	1	124	25	1OOI	a.39.2.1	d1ooix_	EF Hand-like	a.39	1.10.238	EF-hand	All alpha proteins		1OOI	928.1.1.2.1.1	1oohA_1	1ooiX/1-126
1OPC	a				1OPC00	MAINLY-ALPHA	1.10.10.10	1.10.10	"winged helix" repressor DNA binding domain	1	99	137	235	26	1OPC	a.4.6.1	d1opc__	DNA/RNA-binding 3-helical bundle	a.4	1.10.10	DNA/RNA-binding 3-helical bundle	All alpha proteins		1OPC	957.1.1.3.1.1	1odd_1	1opc/1-100
1PDO	g	Tm = 94° C	Biochemistry, 1994, 33 (36):10977-84		1PDO00	ALPHA-BETA	3.40.50.510	3.40.50, 3.40.630	PHOSPHOTRANSFERASE	1	129	2	130	27	1PDO	c.54.1.1	d1pdo__	IIA domain of mannose transporter, IIA-Man	c.48,c.54,c.56	3.40.50, 3.40.630	more Rossman folds	Alpha and beta proteins (a/b)		1PDO	76.1.2.1.1.1	1pdo_1	1pdo/1-129
1PHT	s				1PHT00	MAINLY-BETA	2.30.30.40	2.30.30	SH3 Domains	1	83	3	85	28	1PHT	b.34.2.1	d1pht__	SH3-like barrel	b.34	2.30.30	SH3 barrel	All beta proteins		1PHT	1676.2.3.1.1.1	2pni_1	1pht/1-86
1SDF	h				1SDF00	MAINLY-BETA	2.40.50.40	2.40.50	CYTOKINE	1	67	1	67	29	1SDF	d.9.1.1	d1sdf__	IL8-like	d.9	2.40.50	IL-8 Like (OB fold)	Alpha and beta proteins (a/b)		1SDF	1642.2.2.1.1.1	1a15A_1	1sdf/1-67
1SP2	d			ZN	NOT CLASS			3.30.160						30	1SP2	g.37.1.1	d1sp2__	C2H2 and C2HC zinc fingers	g.37	3.30.160	C2H2 and C2HC zinc fingers	Small proteins		1SP2		1va2A_1	1sp2/1-31
1SUR	i				1SUR00	ALPHA-BETA	3.40.50.620	3.40.50	OXIDOREDUCTASE	1	215	1	215	31	1SUR	c.26.2.2	d1sur__	Adenine nucleotide alpha hydrolase-like	c.5,c.25,c.26,c.29,c.53	3.40.50	More Rossman folds	Alpha and beta proteins (a/b)		1SUR	149.1.1.3.1.1	1sur_1	1sur/1-215
2HVM	j				2HVM00	ALPHA-BETA	3.20.20.80	3.20.20, 6.1.22	Glycosidases	1	273	1	273	33	2HVM	c.1.8.5	d2hvm__	TIM beta/alpha-barrel	c.1,c.6	3.20.20, 6.1.22	TIM BARREL	Alpha and beta proteins (a/b)		2HVM	356.5.1.4.1.1	1kqzA_1	2hvm/1-273
		** Denaturation midpoint defined as the temperature (Tm in °C ) or denaturant concentration (Cm in M) at which the folded and unfolded states are equally populated at equilibrium. * values reported for an homologus protein, the similarity of the protein sequence to the one in the original species is reported in brackets.
